# Supplementary material for: Health Risks and Consequences of a COVID-19 Infection for People with Disabilities: Scoping Review and Descriptive Thematic Analysis
Source: Int J Environ Res Public Health. 2021 Apr 20;18(8):4348. doi: 10.3390/ijerph18084348 (PMC8074171; doi:10.3390/ijerph18084348)
Supplement: Supplementary file 1 [file ijerph-18-04348-s001.zip]

Archive with 3 entries (3 files):
- SM S1 - search terms.pdf
- SM S2 - extractions.xlsx
- SM S3 - List of papers included.pdf
